# Supplementary material for: Nicotine Exposure during Rodent Pregnancy Alters the Composition of Maternal Gut Microbiota and Abundance of Maternal and Amniotic Short Chain Fatty Acids
Source: Metabolites. 2022 Aug 9;12(8):735. doi: 10.3390/metabo12080735 (PMC9414314; doi:10.3390/metabo12080735)
Supplement: Supplementary file 1 [file metabolites-12-00735-s001.zip]

Archive with 1 entries (1 files):
- metabolites-1813213-supplementary.pdf
